# Supplementary material for: Faecal Calprotectin in Assessment of Mucosal Healing in Adults with Inflammatory Bowel Disease: A Meta-Analysis
Source: J Clin Med. 2021 May 19;10(10):2203. doi: 10.3390/jcm10102203 (PMC8161009; doi:10.3390/jcm10102203)
Supplement: Supplementary file 1 [file jcm-10-02203-s001.zip]

Archive with 1 entries (1 files):
- jcm-1189114-supplementary.pdf
